# Supplementary material for: PPM1G dephosphorylates eIF4E in control of mRNA translation and cell proliferation
Source: Life Sci Alliance. 2024 Aug 7;7(10):e202402755. doi: 10.26508/lsa.202402755 (PMC11306785; doi:10.26508/lsa.202402755)
Supplement: Supplementary file 1 [file LSA-2024-02755_SdataF1.zip]

Archive with 31 entries (31 files):
- LSA-2024-02755_SdataF1.1.tif
- LSA-2024-02755_SdataF1.10.tif
- LSA-2024-02755_SdataF1.11.tif
- LSA-2024-02755_SdataF1.12.tif
- LSA-2024-02755_SdataF1.13.tif
- LSA-2024-02755_SdataF1.14.tif
- LSA-2024-02755_SdataF1.15.tif
- LSA-2024-02755_SdataF1.16.tif
- LSA-2024-02755_SdataF1.17.tif
- LSA-2024-02755_SdataF1.18.tif
- LSA-2024-02755_SdataF1.19.tif
- LSA-2024-02755_SdataF1.2.tif
- LSA-2024-02755_SdataF1.20.tif
- LSA-2024-02755_SdataF1.21.tif
- LSA-2024-02755_SdataF1.22.tif
- LSA-2024-02755_SdataF1.23.tif
- LSA-2024-02755_SdataF1.24.tif
- LSA-2024-02755_SdataF1.25.tif
- LSA-2024-02755_SdataF1.26.tif
- LSA-2024-02755_SdataF1.27.tif
- LSA-2024-02755_SdataF1.28.tif
- LSA-2024-02755_SdataF1.29.tif
- LSA-2024-02755_SdataF1.3.tif
- LSA-2024-02755_SdataF1.30.tif
- LSA-2024-02755_SdataF1.31.tif
- LSA-2024-02755_SdataF1.4.tif
- LSA-2024-02755_SdataF1.5.tif
- LSA-2024-02755_SdataF1.6.tif
- LSA-2024-02755_SdataF1.7.tif
- LSA-2024-02755_SdataF1.8.tif
- LSA-2024-02755_SdataF1.9.tif
