# Supplementary material for: PPM1G dephosphorylates eIF4E in control of mRNA translation and cell proliferation
Source: Life Sci Alliance. 2024 Aug 7;7(10):e202402755. doi: 10.26508/lsa.202402755 (PMC11306785; doi:10.26508/lsa.202402755)
Supplement: Supplementary file 2 [file LSA-2024-02755_SdataFS1.zip]

Archive with 45 entries (45 files):
- LSA-2024-02755_SdataFS1.1.tif
- LSA-2024-02755_SdataFS1.10.tif
- LSA-2024-02755_SdataFS1.11.tif
- LSA-2024-02755_SdataFS1.12.tif
- LSA-2024-02755_SdataFS1.13.tif
- LSA-2024-02755_SdataFS1.14.tif
- LSA-2024-02755_SdataFS1.15.tif
- LSA-2024-02755_SdataFS1.16.tif
- LSA-2024-02755_SdataFS1.17.tif
- LSA-2024-02755_SdataFS1.18.tif
- LSA-2024-02755_SdataFS1.19.tif
- LSA-2024-02755_SdataFS1.2.tif
- LSA-2024-02755_SdataFS1.20.tif
- LSA-2024-02755_SdataFS1.21.tif
- LSA-2024-02755_SdataFS1.22.tif
- LSA-2024-02755_SdataFS1.23.tif
- LSA-2024-02755_SdataFS1.24.tif
- LSA-2024-02755_SdataFS1.25.tif
- LSA-2024-02755_SdataFS1.26.tif
- LSA-2024-02755_SdataFS1.27.tif
- LSA-2024-02755_SdataFS1.28.tif
- LSA-2024-02755_SdataFS1.29.tif
- LSA-2024-02755_SdataFS1.3.tif
- LSA-2024-02755_SdataFS1.30.tif
- LSA-2024-02755_SdataFS1.31.tif
- LSA-2024-02755_SdataFS1.32.tif
- LSA-2024-02755_SdataFS1.33.tif
- LSA-2024-02755_SdataFS1.34.tif
- LSA-2024-02755_SdataFS1.35.tif
- LSA-2024-02755_SdataFS1.36.tif
- LSA-2024-02755_SdataFS1.37.tif
- LSA-2024-02755_SdataFS1.38.tif
- LSA-2024-02755_SdataFS1.39.tif
- LSA-2024-02755_SdataFS1.4.tif
- LSA-2024-02755_SdataFS1.40.tif
- LSA-2024-02755_SdataFS1.41.tif
- LSA-2024-02755_SdataFS1.42.tif
- LSA-2024-02755_SdataFS1.43.tif
- LSA-2024-02755_SdataFS1.44.tif
- LSA-2024-02755_SdataFS1.45.tif
- LSA-2024-02755_SdataFS1.5.tif
- LSA-2024-02755_SdataFS1.6.tif
- LSA-2024-02755_SdataFS1.7.tif
- LSA-2024-02755_SdataFS1.8.tif
- LSA-2024-02755_SdataFS1.9.tif
