# Supplementary material for: PPM1G dephosphorylates eIF4E in control of mRNA translation and cell proliferation
Source: Life Sci Alliance. 2024 Aug 7;7(10):e202402755. doi: 10.26508/lsa.202402755 (PMC11306785; doi:10.26508/lsa.202402755)
Supplement: Supplementary file 3 [file LSA-2024-02755_SdataF2.zip]

Archive with 17 entries (17 files):
- LSA-2024-02755_SdataF2.1.tif
- LSA-2024-02755_SdataF2.10.tif
- LSA-2024-02755_SdataF2.11.tif
- LSA-2024-02755_SdataF2.12.tif
- LSA-2024-02755_SdataF2.13.tif
- LSA-2024-02755_SdataF2.14.tif
- LSA-2024-02755_SdataF2.15.tif
- LSA-2024-02755_SdataF2.16.tif
- LSA-2024-02755_SdataF2.17.tif
- LSA-2024-02755_SdataF2.2.tif
- LSA-2024-02755_SdataF2.3.tif
- LSA-2024-02755_SdataF2.4.tif
- LSA-2024-02755_SdataF2.5.tif
- LSA-2024-02755_SdataF2.6.tif
- LSA-2024-02755_SdataF2.7.tif
- LSA-2024-02755_SdataF2.8.tif
- LSA-2024-02755_SdataF2.9.tif
