# Supplementary material for: PPM1G dephosphorylates eIF4E in control of mRNA translation and cell proliferation
Source: Life Sci Alliance. 2024 Aug 7;7(10):e202402755. doi: 10.26508/lsa.202402755 (PMC11306785; doi:10.26508/lsa.202402755)
Supplement: Supplementary file 4 [file LSA-2024-02755_SdataFS2.zip]

Archive with 5 entries (5 files):
- LSA-2024-02755_SdataFS2.1.tif
- LSA-2024-02755_SdataFS2.2.tif
- LSA-2024-02755_SdataFS2.3.tif
- LSA-2024-02755_SdataFS2.4.tif
- LSA-2024-02755_SdataFS2.5.tif
