# Supplementary material for: PPM1G dephosphorylates eIF4E in control of mRNA translation and cell proliferation
Source: Life Sci Alliance. 2024 Aug 7;7(10):e202402755. doi: 10.26508/lsa.202402755 (PMC11306785; doi:10.26508/lsa.202402755)
Supplement: Supplementary file 5 [file LSA-2024-02755_SdataF3.zip]

Archive with 20 entries (20 files):
- LSA-2024-02755_SdataF3.1.tif
- LSA-2024-02755_SdataF3.10.tif
- LSA-2024-02755_SdataF3.11.tif
- LSA-2024-02755_SdataF3.12.tif
- LSA-2024-02755_SdataF3.13.tif
- LSA-2024-02755_SdataF3.14.tif
- LSA-2024-02755_SdataF3.15.tif
- LSA-2024-02755_SdataF3.16.tif
- LSA-2024-02755_SdataF3.17.tif
- LSA-2024-02755_SdataF3.18.tif
- LSA-2024-02755_SdataF3.19.tif
- LSA-2024-02755_SdataF3.2.tif
- LSA-2024-02755_SdataF3.20.tif
- LSA-2024-02755_SdataF3.3.tif
- LSA-2024-02755_SdataF3.4.tif
- LSA-2024-02755_SdataF3.5.tif
- LSA-2024-02755_SdataF3.6.tif
- LSA-2024-02755_SdataF3.7.tif
- LSA-2024-02755_SdataF3.8.tif
- LSA-2024-02755_SdataF3.9.tif
