# Supplementary material for: PPM1G dephosphorylates eIF4E in control of mRNA translation and cell proliferation
Source: Life Sci Alliance. 2024 Aug 7;7(10):e202402755. doi: 10.26508/lsa.202402755 (PMC11306785; doi:10.26508/lsa.202402755)
Supplement: Supplementary file 6 [file LSA-2024-02755_SdataF4.zip]

Archive with 16 entries (16 files):
- LSA-2024-02755_SdataF4.1.tif
- LSA-2024-02755_SdataF4.10.tif
- LSA-2024-02755_SdataF4.11.tif
- LSA-2024-02755_SdataF4.12.tif
- LSA-2024-02755_SdataF4.13.tif
- LSA-2024-02755_SdataF4.14.tif
- LSA-2024-02755_SdataF4.15.tif
- LSA-2024-02755_SdataF4.16.tif
- LSA-2024-02755_SdataF4.2.tif
- LSA-2024-02755_SdataF4.3.tif
- LSA-2024-02755_SdataF4.4.tif
- LSA-2024-02755_SdataF4.5.tif
- LSA-2024-02755_SdataF4.6.tif
- LSA-2024-02755_SdataF4.7.tif
- LSA-2024-02755_SdataF4.8.tif
- LSA-2024-02755_SdataF4.9.tif
